# Supplementary material for: Characterising a Custom-Built Radio Frequency PECVD Reactor to Vary the Mechanical Properties of TMDSO Films
Source: Molecules. 2021 Sep 16;26(18):5621. doi: 10.3390/molecules26185621 (PMC8468313; doi:10.3390/molecules26185621)
Supplement: Supplementary file 1 [file molecules-26-05621-s001.zip]

Archive with 4 entries (4 files):
- Figure S1.pptx
- Figure S2.pptx
- Figure S3.pptx
- Figure S4.pptx
